# Supplementary material for: Diversity of Circulating NKT Cells in Defense against Carbapenem-Resistant Klebsiella Pneumoniae Infection
Source: J Pers Med. 2022 Dec 7;12(12):2025. doi: 10.3390/jpm12122025 (PMC9783671; doi:10.3390/jpm12122025)
Supplement: Supplementary file 1 [file jpm-12-02025-s001.zip]

Archive with 4 entries (4 files):
- Figure S1.pdf
- Figure S2.pdf
- Figure S3.pdf
- Supplementary figure legends.pdf
